# Supplementary material for: Antimicrobial Effects of Inula viscosa Extract on the In Situ Initial Oral Biofilm
Source: Nutrients. 2021 Nov 11;13(11):4029. doi: 10.3390/nu13114029 (PMC8622444; doi:10.3390/nu13114029)
Supplement: Supplementary file 1 [file nutrients-13-04029-s001.zip]

Archive with 1 entries (1 files):
- nutrients-1393311-supplementary.pdf
